# Supplementary material for: Comparing Immune Responses to Inactivated Vaccines against SARS-CoV-2 between People Living with HIV and HIV-Negative Individuals: A Cross-Sectional Study in China
Source: Viruses. 2022 Jan 28;14(2):277. doi: 10.3390/v14020277 (PMC8875274; doi:10.3390/v14020277)
Supplement: Supplementary file 1 [file viruses-14-00277-s001.zip]

Archive with 1 entries (1 files):
- viruses-1552498-supplementary.pdf
